# Supplementary material for: Citizen science in Lebanon—a case study for groundwater quality monitoring
Source: R Soc Open Sci. 2019 Feb 27;6(2):181871. doi: 10.1098/rsos.181871 (PMC6408373; doi:10.1098/rsos.181871)
Supplement: Citizen Science Data 2 [file rsos181871supp2.xlsx]

## Sheet: Sheet1
ID	Location	Sampling_ID	Season	Date_Of_Collection	Time_Of_Collection	Collected_By	Date_Of_Analysis_Lab	PH_Lab	Temp_Lab	Cond_Lab	DO_Lab	Turbidity_Lab	Hardness_Lab	Alkalinity_Lab	Nitrates_Lab	Nitrites_Lab	Ammonia_Lab	Phospahtes_Lab	Date_Of_Analysis_Village	PH_Village	Temp_Village	Cond_Village	Turbidity_Village	Hardness_Village	Alkalinity_Village	Nitrates_Village	Nitrites_Village	Ammonia_Village	Phospahtes_Village	PH_Lab_log10	DO_Lab_log10	Cond_Lab_log10	Turbidity_Lab_log10	Hardness_Lab_log10	Alkalinity_Lab_log10	Nitrates_Lab_log10	Nitrites_Lab_log10	Ammonia_Lab_log10	Phospahtes_Lab_log10	PH_Village_log10	Cond_Village_log10	Turbidity_Village_log10	Hardness_Village_log10	Alkalinity_Village_log10	Nitrates_Village_log10	Nitrites_Village_log10	Ammonia_Village_log10	Phospahtes_Village_log10
Marej-W1	Al Marej Well	25-11-2015 Der El-Zehrani-4 US-500	Winter	2015-11-25	11:46:00	Ali Romani	2015-11-26	7.9	20.8	549	9.73	0.12	307.8	300	5.755	0.016	0.077	0.07	2015-11-28	7.68	17.1	572	0.28	393.3	320	8.854	0.036	0.103	0.13	0.9	0.99	2.74	-0.92	2.49	2.48	0.76	-1.78	-1.11	-1.15	0.89	2.76	-0.55	2.59	2.51	0.95	-1.44	-0.99	-0.89
Marej-W2	Al Marej Well	9-12-2015 Der El-Zehrani-1 US-500	Winter	2015-12-09	09:50:00	Ali Romani	2015-12-10	7.36	18.9	533	8.21	0.73	342	320	9.739	0.023	0.077	0.1	2015-12-12	7.28	18.1	610	2.81	376.2	320	8.854	0	0.103	0.32	0.87	0.91	2.73	-0.14	2.53	2.51	0.99	-1.64	-1.11	-1	0.86	2.79	0.45	2.58	2.51	0.95		-0.99	-0.49
Marej-W3	Al Marej Well	17-2-2015 Der El-Zehrani-2 US-500	Winter	2016-02-17	09:30:00	Ali Romani	2016-02-18	7.95	16.8	565	8.92	2.22	393.3	400	9.739	0.013	0.129	0.33	2016-02-20	7.91	16.5	577	1.54	410.4	360	8.411	0.003	0.103	0.42	0.9	0.95	2.75	0.35	2.59	2.6	0.99	-1.88	-0.89	-0.48	0.9	2.76	0.19	2.61	2.56	0.92	-2.48	-0.99	-0.38
Marej-S1	Al Marej Well	3-8-2016 Der El-Zehrani-3 US-500	Summer	2016-08-03	08:40:00	Rima Baalbaki	2016-08-03	7.74	25.6	598	8.46	0.02	342	300	9.297	0.039	0.116	0.54	2016-08-03	7.69	25.7	591	0.07	393.3	400	8.411	0.03	0.116	0.11	0.89	0.93	2.78	-1.7	2.53	2.48	0.97	-1.4	-0.94	-0.27	0.89	2.77	-1.15	2.59	2.6	0.92	-1.53	-0.94	-0.96
Marej-S2	Al Marej Well	17-8-2016 Der El-Zehrani-3 US-500	Summer	2016-08-17	10:01:00	Rima Baalbaki	2016-08-17	7.66	24.5	596	8.68	0.01	359.1	420	8.411	0.003	0.103	1.71	2016-08-17	7.63	24.9	588	0.2	307.8	320	7.969	0.02	0.129	0.12	0.88	0.94	2.78	-2	2.56	2.62	0.92	-2.48	-0.99	0.23	0.88	2.77	-0.7	2.49	2.51	0.9	-1.71	-0.89	-0.92
Marej-S3	Al Marej Well	10-9-2016 Der El-Zehrani-2 US-500	Summer	2016-09-10	08:40:00	Rima Baalbaki	2016-09-10	7.62	24.7	597	8.4	0.52	342	300	7.969	0.013	0.116	0.26	2016-09-10	7.67	25.3	590		290.7	280	4.87	0.039	0.116	0.15	0.88	0.92	2.78	-0.28	2.53	2.48	0.9	-1.88	-0.94	-0.59	0.88	2.77		2.46	2.45	0.69	-1.4	-0.94	-0.82
HT-S1	Hassan Traboulsi	10- 9- 2016 Der El-Zehrani-6 US-500	Summer	2016-09-10	09:25:00	Rima Baalbaki	2016-09-10	7.4	24.6	680	8.44	5.28	359.1	300	6.641	0.013	0.103	0.29	2016-09-10	7.46	25.3	673		342	240	23.906	0.023	0.129	0.9	0.87	0.93	2.83	0.72	2.56	2.48	0.82	-1.88	-0.99	-0.54	0.87	2.83		2.53	2.38	1.38	-1.64	-0.89	-0.05
Nahr-W1	Al Naher Well	25-11-2015 Der El-Zehrani-1 US-500	Winter	2015-11-25	11:00:00	Ali Romani	2015-11-26	7.54	21.1	469	9.73	1.18	256.5	240	5.755	0.026	0.09	0.09	2015-11-28	8.12	17.8	451	0.2	188.1	140	7.083	0.013	0.09	0.14	0.88	0.99	2.67	0.07	2.41	2.38	0.76	-1.58	-1.04	-1.05	0.91	2.65	-0.7	2.27	2.15	0.85	-1.88	-1.04	-0.85
Nahr-W2	Al Naher Well	9-12-2015 Der El-Zehrani-2 US-500	Winter	2015-12-09	10:00:00	Ali Romani	2015-12-10	7.94	17.9	366	9.14	0.16	239.4	220	6.198	0.023	0.077	0.6	2015-12-12	7.91	17.6	432	0.34	290.7	240	7.526	0.007	0.116	0.26	0.9	0.96	2.56	-0.8	2.38	2.34	0.79	-1.64	-1.11	-0.22	0.9	2.64	-0.47	2.46	2.38	0.88	-2.18	-0.94	-0.59
Nahr-W3	Al Naher Well	17-2-2015 Der El-Zehrani-3 US-500	Winter	2016-02-17	09:45:00	Rima Baalbaki	2016-02-18	8.2	16.1	413	9.32	0.15	273.6	220	11.51	0.013	0.09	1.32	2016-02-20	8.06	16.6	415	0.21	273.6	240	5.312	0.003	0.077	0.33	0.91	0.97	2.62	-0.82	2.44	2.34	1.06	-1.88	-1.04	0.12	0.91	2.62	-0.68	2.44	2.38	0.73	-2.48	-1.11	-0.48
Nahr-S1	Al Naher Well	3-8-2016 Der El-Zehrani-4 US-500	Summer	2016-08-03	09:00:00	Rima Baalbaki	2016-08-03	7.71	25.2	425	9.01	0.01	256.5	220	1.771	0.007	0.103	0.28	2016-08-03	7.78	25	420	0	256.5	340	1.328	0.007	0.103	0.1	0.89	0.95	2.63	-2	2.41	2.34	0.25	-2.18	-0.99	-0.55	0.89	2.62		2.41	2.53	0.12	-2.18	-0.99	-1
Nahr-S2	Al Naher Well	17-8-2016 Der El-Zehrani-4 US-500	Summer	2016-08-17	08:58:00	Allisar Badran	2016-08-17	7.94	24.9	427	8.59	0.12	256.5	300	4.87	0.023	0.116	1.39	2016-08-17	7.99	24.6	419	0.11	273.6	280	5.755	0.026	0.773	0.61	0.9	0.93	2.63	-0.92	2.41	2.48	0.69	-1.64	-0.94	0.14	0.9	2.62	-0.96	2.44	2.45	0.76	-1.58	-0.11	-0.21
Nahr-S3	Al Naher Well	10-9-2016 Der El-Zehrani-3 US-500	Summer	2016-09-10	08:53:00	Rima Baalbaki	2016-09-10	7.66	24.9	431	8.42	0.6	256.5	220	9.739	0.023	0.116	0.52	2016-09-10	7.72	24.9	422		222.3	200	6.198	0.007	0.116	1.59	0.88	0.93	2.63	-0.22	2.41	2.34	0.99	-1.64	-0.94	-0.28	0.89	2.63		2.35	2.3	0.79	-2.18	-0.94	0.2
Tank-W1	Tank 1	25-11-2015 Der El-Zehrani-7 US-500	Winter	2015-11-25	12:51:00	Rima Baalbaki	2015-11-26	8.14	20.9	395	10.07	0.06	205.2	220	2.656	0.051	0.07	0.1	2015-11-28	7.99	18	376	0.29	273.6	180	7.526	0.016	0.103	0.18	0.91	1	2.6	-1.22	2.31	2.34	0.42	-1.29	-1.15	-1	0.9	2.58	-0.54	2.44	2.26	0.88	-1.78	-0.99	-0.74
Tank-W3	Tank 1	17-2-2015 Der El-Zehrani-4 US-500	Winter	2016-02-17	10:00:00	Rima Baalbaki	2016-02-18	7.92	16.3	411	9.22	0.06	290.7	220	7.526	0.003	0.08	0.98	2016-02-20	7.93	15.9	415	0.26	393.3	260	7.969	0.01	0.09	0.65	0.9	0.96	2.61	-1.22	2.46	2.34	0.88	-2.52	-1.1	-0.01	0.9	2.62	-0.59	2.59	2.41	0.9	-2.01	-1.04	-0.19
Tank-S1	Tank 1	3- 8- 2016 Der El-Zehrani-6 S-500	Summer	2016-08-03	09:40:00	Rima Baalbaki	2016-08-03	7.84	25.5	424	8.48	0	290.7	220	5.755	0.02	0.116	0.76	2016-08-03	7.93	24.6	421	0.02	290.7	300	5.755	0.007	0.09	0.53	0.89	0.93	2.63		2.46	2.34	0.76	-1.71	-0.94	-0.12	0.9	2.62	-1.7	2.46	2.48	0.76	-2.18	-1.04	-0.28
Tank-S2	Tank 1	17- 8- 2016 Der El-Zehrani-1 US-500	Summer	2016-08-17	09:18:00	Allisar Badran	2016-08-17	7.8	24.7	531	8.85	0.89	256.5	220	7.969	0.007	0.103	0.94	2016-08-17	7.8	25.7	598	2.24	273.6	240	3.984	0	0.116	0.03	0.89	0.95	2.73	-0.05	2.41	2.34	0.9	-2.18	-0.99	-0.03	0.89	2.78	0.35	2.44	2.38	0.6		-0.94	-1.52
Tank-S3	Tank 1	10- 9- 2016 Der El-Zehrani-5 US-500	Summer	2016-09-10	09:17:00	Rima Baalbaki	2016-09-10	7.81	24.7	427	8.88	0.1	239.4	220	3.984	0.013	0.077	0.57	2016-09-10	7.85	24.9	426		256.5	200	5.312	0.01	0.116	0.69	0.89	0.95	2.63	-1	2.38	2.34	0.6	-1.88	-1.11	-0.24	0.89	2.63		2.41	2.3	0.73	-2.01	-0.94	-0.16
KT-W1	Kamal Toufaily Well	25-11-2015 Der El-Zehrani-2 US-500	Winter	2015-11-25	11:30:00	Dani Romani	2015-11-26	7.56	20.8	535	9.9	0.04	324.9	280	10.182	0.01	0.077	0.08	2015-11-28	7.57	16.9	497	0.32	324.9	180	19.479	0.013	0.116	0.1	0.88	1	2.73	-1.4	2.51	2.45	1.01	-2.01	-1.11	-1.1	0.88	2.7	-0.49	2.51	2.26	1.29	-1.88	-0.94	-1
KT-W2	Kamal Toufaily Well	9-12-2015 Der El-Zehrani-7 US-500	Winter	2015-12-09	12:00:00	Rima Baalbaki	2015-12-10	7.37	20.1	516	8.87	0.54	307.8	280	22.135	0.02	0.077	0.34	2015-12-12	7.33	17.1	568	0.99	324.9	280	19.922	0.02	0.129	0.66	0.87	0.95	2.71	-0.26	2.49	2.45	1.35	-1.71	-1.11	-0.47	0.87	2.75	0	2.51	2.45	1.3	-1.71	-0.89	-0.18
KT-W3	Kamal Toufaily Well	17-2-2015 Der El-Zehrani-8 US-500	Winter	2016-02-17	11:00:00	Rima Baalbaki	2016-02-18	7.36	16.8	559	8.72	0.11	342	260	18.151	0	0.077	0.65	2016-02-20	7.53	16.2	564	1.49	342	280	20.807	0.013	0.103	0.42	0.87	0.94	2.75	-0.96	2.53	2.41	1.26		-1.11	-0.19	0.88	2.75	0.17	2.53	2.45	1.32	-1.88	-0.99	-0.38
KT-S1	Kamal Toufaily Well	3- 8- 2016 Der El-Zehrani-1 US-500	Summer	2016-08-03	08:25:00	Rima Baalbaki	2016-08-03	7.47	25.5	584	8.78	0.38	324.9	280	15.937	0.01	0.103	0.13	2016-08-03	7.29	27.1	586	0	359.1	360	26.119	0.02	0.103	0.69	0.87	0.94	2.77	-0.42	2.51	2.45	1.2	-2.01	-0.99	-0.89	0.86	2.77		2.56	2.56	1.42	-1.71	-0.99	-0.16
KT-S2	Kamal Toufaily Well	17- 8- 2016 Der El-Zehrani-7 US-500	Summer	2016-08-17	08:35:00	Allisar Badran	2016-08-17	7.44	24.7	581	7.79	0	324.9	380	14.166	0.01	0.09	0.96	2016-08-17	7.5	25.9	577	0.27	342	340	9.739	0.023	0.129	0.04	0.87	0.89	2.76		2.51	2.58	1.15	-2.01	-1.04	-0.02	0.88	2.76	-0.57	2.53	2.53	0.99	-1.64	-0.89	-1.4
MS-W1	Meyah Al Sabeel	25-11-2015 Der El-Zehrani-3 US-500	Winter	2015-11-25	11:26:00	Dani Romani	2015-11-26	8.02	20.7	525	9.91	0.19	324.9	280	22.578	0.102	0.09	0.06	2015-11-28	7.88	16.7	489	0.3	324.9	280	21.692	0.013	0.077	0.1	0.9	1	2.72	-0.72	2.51	2.45	1.35	-0.99	-1.04	-1.22	0.9	2.69	-0.52	2.51	2.45	1.34	-1.88	-1.11	-1
MS-W2	Meyah Al Sabeel	9-12-2015 Der El-Zehrani-4 US-500	Winter	2015-12-09	10:55:00	Wassim Kays	2015-12-10	7.88	18.6	501	9.04	0.23	324.9	280	15.052	0.013	0.077	0.45	2015-12-12	8.06	17.3	565	0.51	342	280	18.151	0.02	0.103	0.36	0.9	0.96	2.7	-0.64	2.51	2.45	1.18	-1.88	-1.11	-0.35	0.91	2.75	-0.29	2.53	2.45	1.26	-1.71	-0.99	-0.44
MS-W3	Meyah Al Sabeel	17-2-2015 Der El-Zehrani-6 US-500	Winter	2016-02-17	10:30:00	Rima Baalbaki	2016-02-18	7.86	16.2	550	8.64	0.36	324.9	280	13.281	0.013	0.129	0.41	2016-02-20	7.84	16	561	0.55	427.5	320	17.265	0.023	0.103	0.05	0.9	0.94	2.74	-0.44	2.51	2.45	1.12	-1.88	-0.89	-0.39	0.89	2.75	-0.26	2.63	2.51	1.24	-1.64	-0.99	-1.3
MS-S1	Meyah Al Sabeel	3- 8- 2016 Der El-Zehrani-2 US-500	Summer	2016-08-03	08:31:00	Rima Baalbaki	2016-08-03	7.79	25.8	583	8.21	0	324.9	280	28.333	0.016	0.116	0.04	2016-08-03	7.74	26.3	574	0	342	400	24.791	0.023	0.103	0.15	0.89	0.91	2.77		2.51	2.45	1.45	-1.78	-0.94	-1.4	0.89	2.76		2.53	2.6	1.39	-1.64	-0.99	-0.82
MS-S2	Meyah Al Sabeel	17- 8- 2016 Der El-Zehrani-5 US-500	Summer	2016-08-17	08:25:00	Allisar Badran	2016-08-17	7.85	24.7	579	7.96	0.1	324.9	380	25.234	0.092	0.09	1.14	2016-08-17	7.85	25.4	577	0.2	342	240	20.807	0.007	0.116	0.08	0.89	0.9	2.76	-1	2.51	2.58	1.4	-1.04	-1.04	0.06	0.89	2.76	-0.7	2.53	2.38	1.32	-2.18	-0.94	-1.1
MS-S3	Meyah Al Sabeel	10- 9- 2016 Der El-Zehrani-1 US-500	Summer	2016-09-10	08:29:00	Rima Baalbaki	2016-09-10	7.61	24.9	586	8.28	0.02	324.9	280	24.349	0.013	0.103	0.75	2016-09-10	7.64	25.8	602		290.7	240	22.135	0.02	0.129	0.18	0.88	0.92	2.77	-1.7	2.51	2.45	1.39	-1.88	-0.99	-0.12	0.88	2.78		2.46	2.38	1.35	-1.71	-0.89	-0.74
FT-W1	Fouad Toufaily Well	25-11-2015 Der El-Zehrani-6 US-500	Winter	2015-11-25	12:29:00	Dani Romani	2015-11-26	7.72	20.8	722	9.18	3.58	324.9	300	41.614	0.233	0.077	0.08	2015-11-28	7.63	17.8	681	1.71	376.2	300	65.962	0.033	0.116	0.11	0.89	0.96	2.86	0.55	2.51	2.48	1.62	-0.63	-1.11	-1.1	0.88	2.83	0.23	2.58	2.48	1.82	-1.48	-0.94	-0.96
FT-W2	Fouad Toufaily Well	9-12-2015 Der El-Zehrani-3 US-500	Winter	2015-12-09	10:45:00	Mofed Al Toufaily	2015-12-10	7.58	18.2	757	3.94	8.36	393.3	320	46.041	1.15	0.386	0.32	2015-12-12	8.1	17.7	760	9.21	359.1	240	44.27	1.15	0.515	0.35	0.88	0.6	2.88	0.92	2.59	2.51	1.66	0.06	-0.41	-0.49	0.91	2.88	0.96	2.56	2.38	1.65	0.06	-0.29	-0.46
FT-W3	Fouad Toufaily Well	17-2-2015 Der El-Zehrani-5 US-500	Winter	2016-02-17	10:15:00	Rima Baalbaki	2016-02-18	7.64	16	735	6.51	2.6	376.2	320	47.812	1.15	0.361	0.23	2016-02-20	7.64	15.9	741	5.84	410.4	340	43.385	1.15	0.386	0.73	0.88	0.81	2.87	0.41	2.58	2.51	1.68	0.06	-0.44	-0.64	0.88	2.87	0.77	2.61	2.53	1.64	0.06	-0.41	-0.14
HD-W1	Hamza Al Dahan Well	25-11-2015 Der El-Zehrani-5 US-500	Winter	2015-11-25	12:08:00	Dani Romani	2015-11-26	7.94	20.8	523	9.53	0.98	290.7	280	7.526	0.095	0.064	0.13	2015-11-28	7.8	17.5	546	0.79	307.8	320	9.297	0.033	0.103	0.2	0.9	0.98	2.72	-0.01	2.46	2.45	0.88	-1.02	-1.19	-0.89	0.89	2.74	-0.1	2.49	2.51	0.97	-1.48	-0.99	-0.7
HD-W2	Hamza Al Dahan Well	9-12-2015 Der El-Zehrani-6 US-500	Winter	2015-12-09	11:35:00	Rima Baalbaki	2015-12-10	7.53	19.1	501	6.67	2.04	307.8	300	7.526	0.02	0.077	0.4	2015-12-12	7.61	17.2	565	1.55	324.9	280	8.411	0.036	0.09	0.35	0.88	0.82	2.7	0.31	2.49	2.48	0.88	-1.71	-1.11	-0.4	0.88	2.75	0.19	2.51	2.45	0.92	-1.44	-1.04	-0.46
HD-W3	Hamza Al Dahan Well	17-2-2015 Der El-Zehrani-7 US-500	Winter	2015-02-17	10:45:00	Rima Baalbaki	2015-02-18	7.61	16	537	4.42	1.26	324.9	280	9.739	0	0.103	0.85	2016-02-20	7.65	16.3	547	1.16	427.5	340	7.526	0.016	0.103	0.3	0.88	0.65	2.73	0.1	2.51	2.45	0.99		-0.99	-0.07	0.88	2.74	0.06	2.63	2.53	0.88	-1.78	-0.99	-0.52
Salam-W1	Al Salam Well	17-2-2015 Der El-Zehrani-1 US-500	Winter	2015-02-17	09:15:00	Rima Baalbaki	2015-02-18	6.94	18.2	603	10.21	29	444.6	280	31.874	0.03	0.142	1.15	2016-02-20	7.31	17	633	19.97	393.3	280	14.166	0	0.129	0.44	0.84	1.01	2.78	1.46	2.65	2.45	1.5	-1.53	-0.85	0.06	0.86	2.8	1.3	2.59	2.45	1.15		-0.89	-0.36
Salam-S1	Al Salam Well	3- 8- 2016 Der El-Zehrani-5 US-500	Summer	2016-08-03	09:15:00	Rima Baalbaki	2016-08-03	7.42	25	656	6.98	5.56	359.1	280	21.25	0.01	0.129	0.5	2016-08-03	7.44	24.8	655	5.54	393.3	340	25.677	0.01	0.129	0.13	0.87	0.84	2.82	0.75	2.56	2.45	1.33	-2.01	-0.89	-0.3	0.87	2.82	0.74	2.59	2.53	1.41	-2.01	-0.89	-0.89
Salam-S3	Al Salam Well	10- 9- 2016 Der El-Zehrani-4 US-500	Summer	2016-09-10	09:05:00	Rima Baalbaki	2016-09-10	7.5	24.7	575	10.96	19.62	307.8	280	24.349	0.003	0.155	0.74	2016-09-10	7.35	25	567		290.7	260	20.364	0.02	0.142	0.83	0.88	1.04	2.76	1.29	2.49	2.45	1.39	-2.48	-0.81	-0.13	0.87	2.75		2.46	2.41	1.31	-1.71	-0.85	-0.08
RB-W1	Rafek Badran Well	9-12-2015 Der El-Zehrani-5 US-500	Winter	2015-12-09	11:15:00	Wassim Kays	2015-12-10	7.4	18.9	551	8.02	0.65	342	320	16.38	0.016	0.09	0.11	2015-12-12	7.48	16.9	623	2.49	359.1	300	17.708	0.03	0.142	0.17	0.87	0.9	2.74	-0.19	2.53	2.51	1.21	-1.78	-1.04	-0.96	0.87	2.79	0.4	2.56	2.48	1.25	-1.53	-0.85	-0.77
								6.94	16	366	3.94	0	205.2	220	1.771	0	0.064	0.04	42336	7.28	15.9	376	0	188.1	140	1.328	0	0.077	0.03
								8.2	25.8	757	10.96	29	444.6	420	47.812	1.15	0.386	1.71	42623	8.12	27.1	760	19.97	427.5	400	65.962	1.15	0.773	1.59

## Sheet: Sheet2
ID
Location
Sampling_ID
Season
Date_Of_Collection
Time_Of_Collection
Collected_By
Date_Of_Analysis_Lab
PH_Lab
Temp_Lab
Cond_Lab
DO_Lab
Turbidity_Lab
Hardness_Lab
Alkalinity_Lab
Nitrates_Lab
Nitrites_Lab
Ammonia_Lab
Phospahtes_Lab
Date_Of_Analysis_Village
PH_Village
Temp_Village
Cond_Village
Turbidity_Village
Hardness_Village
Alkalinity_Village
Nitrates_Village
Nitrites_Village
Ammonia_Village
Phospahtes_Village
PH_Lab_log10
DO_Lab_log10
Cond_Lab_log10
Turbidity_Lab_log10
Hardness_Lab_log10
Alkalinity_Lab_log10
Nitrates_Lab_log10
Nitrites_Lab_log10
Ammonia_Lab_log10
Phospahtes_Lab_log10
PH_Village_log10
Cond_Village_log10
Turbidity_Village_log10
Hardness_Village_log10
Alkalinity_Village_log10
Nitrates_Village_log10
Nitrites_Village_log10
Ammonia_Village_log10
Phospahtes_Village_log10
